# Supplementary material for: The Vaginally Exposed Extracellular Vesicle of Gardnerella vaginalis Induces RANK/RANKL-Involved Systemic Inflammation in Mice
Source: Microorganisms. 2025 Apr 21;13(4):955. doi: 10.3390/microorganisms13040955 (PMC12029968; doi:10.3390/microorganisms13040955)
Supplement: Supplementary file 1 [file microorganisms-13-00955-s001.zip]

Archive with 1 entries (1 files):
- microorganisms-3552643-supplementary.pdf
